# Supplementary material for: Identification of Loci Governing Agronomic Traits and Mutation Hotspots via a GBS-Based Genome-Wide Association Study in a Soybean Mutant Diversity Pool
Source: Int J Mol Sci. 2022 Sep 9;23(18):10441. doi: 10.3390/ijms231810441 (PMC9499481; doi:10.3390/ijms231810441)
Supplement: Supplementary file 1 [file ijms-23-10441-s001.zip]

Archive with 8 entries (8 files):
- Supplementary Figure S1.tif
- Supplementary Figure S2.tif
- Table S1.pdf
- Table S2.pdf
- Table S3.pdf
- Table S4.pdf
- Table S5.pdf
- Table S6.pdf
